# Supplementary material for: Assessing the strength of innovations in the treatment of depression
Source: Br J Psychiatry. 2025 May 21;227(5):810–3. doi: 10.1192/bjp.2025.98 (PMC12550659; doi:10.1192/bjp.2025.98)
Supplement: Cuijpers et al. supplementary material 1 — Cuijpers et al. supplementary material [file S0007125025000984sup001.zip]

Archive with 1 entries (1 files):
- Markdown file Excess treatments, version 1.Rmd
