# Supplementary material for: Assessing the strength of innovations in the treatment of depression
Source: Br J Psychiatry. 2025 May 21;227(5):810–3. doi: 10.1192/bjp.2025.98 (PMC12550659; doi:10.1192/bjp.2025.98)
Supplement: Cuijpers et al. supplementary material 1 — Cuijpers et al. supplementary material [file S0007125025000984sup001.zip › Markdown file Excess treatments, version 1.Rmd]

---
title: "Markdown file with syntax to calculate excess treatments"
output: word_document
date: "2024-11-14"
---

The following syntax implements a "non-ergodic" Markov chain with absorption.

```{r setup, include=FALSE}
calculateTreatmentCycles = function(response.rate, decay, max.cycles = 1000) {
  
  if (missing(response.rate)) {
    stop("'response.rate' must be provided.", call. = FALSE)
  }
  if (missing(decay)) {
    stop("'decay' must be provided.")
  }
  if (!is.numeric(response.rate[1]) | response.rate[1] < 0.01 | response.rate[1] > 0.99) {
    stop("'response.rate' must be numeric and between 0.01 and 0.99.", call. = FALSE)
  }
  if (!is.numeric(decay[1]) | decay[1] < -0.99 | decay[1] > 0.99) {
    stop("'decay' must be numeric and between -0.99 and 0.99.", call. = FALSE)
  }
  if (!is.numeric(max.cycles[1]) | max.cycles[1] < 1) {
    stop("'max.cycles' must be numeric and >= 1.", call. = FALSE)
  }
  
  if (length(response.rate)>1) {
    response.rate -> R
    manual = TRUE
  } else {
    response.rate[1] -> R
    manual = FALSE
  }
  decay[1] -> p
  max.cycles[1] -> max.cycles
  
  cum.resp <- function(R, p, n) {
    cum.resp <- 0  
    for (i in 1:n) {
      resp.i <- R * (1 - p)^(i - 1)
      if (resp.i > 1) {resp.i <- 1}
      prob.non.resp <- 1  
      if (i > 1) {
        for (j in 1:(i - 1)) {
          prob.non.resp <- prob.non.resp * (1 - R * (1 - p)^(j - 1))
        }
      }
      cum.resp <- cum.resp + (prob.non.resp * resp.i)
    }
    return(c(cum.resp = cum.resp, 
             prob.non.resp = prob.non.resp, 
             prob.resp = resp.i))
  }
  
  cum.resp.manual <- function(R) {
    cum.resp <- 0
    prob.non.resp <- 1; l = list()
    for (i in 1:length(R)) {
      resp.i <- prob.non.resp * R[i]
      cum.resp = cum.resp + resp.i
      c(step = i,
        prop.treated = prob.non.resp, prob.response = R[i],  
        cum.response = cum.resp) -> l[[i]]
      prob.non.resp <- prob.non.resp * (1-R[i])
    }
    return(as.data.frame(do.call(rbind,l)))
  }
  
  if (manual) {
    cum.resp.manual(R) -> res.manual
    within(res.manual, {treated.per.100 = round(prop.treated*100)}) -> res.manual
  }
  
  response = 0; n = 1; l = list()
  while(response < .99 & n < (max.cycles+1)) {
    tmp = cum.resp(R[length(R)], p, n)
    l[[n]] = cbind(step = n, 
                   prop.treated = tmp[["prob.non.resp"]],
                   prob.response = tmp[["prob.resp"]],
                   cum.response = tmp[["cum.resp"]])
    n = n+1; response <- tmp[["cum.resp"]]
    if (n==100) {
      message("Large number of simulations needed. Computations may take several seconds...")
    }
  }
  as.data.frame(do.call(rbind,l)) -> res
  within(res, {treated.per.100 = round(prop.treated*100)}) -> res
  warn = FALSE; capped = FALSE
  if (nrow(res)==1000) {warn = TRUE}
  if (max.cycles != 1000) {capped = TRUE}
  
  if (manual) {
    within(res, {
      prop.treated = prop.treated*res.manual$prop.treated[nrow(res.manual)]
      cum.response = cum.response*res.manual$prop.treated[nrow(res.manual)] + 
        res.manual$cum.response[nrow(res.manual)-1]
      treated.per.100 = round(treated.per.100*res.manual$prop.treated[nrow(res.manual)])
    }) -> res
    rbind(res.manual, res[-1,]) -> res; res$step = 1:nrow(res)
    which.max(res$cum.response > 0.99) -> prob.filter
    ifelse(prob.filter == 1, nrow(res), prob.filter) -> prob.filter
    res[1:prob.filter, ] -> res
    rownames(res) = NULL
    if (nrow(res) > max.cycles) {res[1:max.cycles,] -> res}
    if (nrow(res)==1000) {warn = TRUE} else {warn = FALSE}
  }
  
  total.steps <- max(res$step)
  total.treatments <- sum(res$treated.per.100)
  excess.treatments <- sum(res$treated.per.100)-res$treated.per.100[1]
  avg.no.treatments <- with(res, sum((step * treated.per.100) / sum(treated.per.100)))
  names(res) = c("cycle", "prop.treated", "prob.response", "cum.response", "treated.per.100")
  
  reslist <- list(
    total.cycles = total.steps,
    total.treatments = total.treatments,
    excess.treatments = excess.treatments,
    avg.no.treatments = avg.no.treatments,
    data = res,
    warn = warn,
    capped = capped,
    max.cycles = max.cycles
  )
  
  class(reslist) = c("calculateTreatmentCycles", "list")
  
  return(reslist)
}

```

# A. MAIN SCENARIOs

# Scenario A.1. Simple scenario
This is a simple scenario in which the response rate is set at 42% and all 
following treatments also have the same response rate (42%), so there is no 
decline in effect

```{r}
calculateTreatmentCycles(response.rate = c(0.42), decay = 0)

```

# Scenario A.2. Realistic scenario
In this scenario, response to the first treatment is higher (50%) and the response
goes down with 10% in each new treatment

```{r}
calculateTreatmentCycles(response.rate = c(0.50), decay = 0.1)
```

# Scenario A.3. Higher response in first treatment
This scenario is the same as scenario B, except that response to the first 
treatment is 7% higher (57%), but response to the following treatments still
declines with 10%

```{r}
calculateTreatmentCycles(response.rate = c(0.57, 0.45, 0.405, 0.3645, 0.3281, 
                                           0.2952, 0.2657, 0.2391, 0.2152, 
                                           0.1937, 0.1743, 0.1569, 0.1412,
                                           0.1271), decay = 0)
```

# Scenario A.4. Higher response in all treatments
In this scenario response to all treatments is 7% higher (57%), than in
Scenario B, while decline remains at 0.1

```{r}
calculateTreatmentCycles(response.rate = c(0.57), decay = 0.1)
```

# Scenario A.5. Higher response in third treatment
Innovations aimed at treatment-resistant depression will try to increase the 
response rate of the third treatment. It can be expected that the increase is 
not higher than the response rate of the first treatment (0.50)

```{r}
calculateTreatmentCycles(response.rate = c(0.50, 0.45, 0.5, 0.3645, 0.3281, 
                                           0.2952, 0.2657, 0.2391, 0.2152, 
                                           0.1937, 0.1743, 0.1569, 0.1412,
                                           0.1271), decay = 0)
```

# Scenario A.6. Response in new treatment is twice as large 
In this scenario, response to the first treatment is twice as large, meaning that
the difference between drug and placebo (g=0.30) is added to the 50% "base rate", which 
means that the response in the first treatment is 64% in stead of 50% 

```{r}
calculateTreatmentCycles(response.rate = c(0.64, 0.45, 0.5, 0.3645, 0.3281, 
                                           0.2952, 0.2657, 0.2391, 0.2152, 
                                           0.1937, 0.1743, 0.1569, 0.1412,
                                           0.1271), decay = 0)
```

# Scenario A.7. Very best scenario with double effects in all steps
In this scenario response to all treatments is 14% higher (64%), than in
Scenario B, while decline remains at 0.1

```{r}
calculateTreatmentCycles(response.rate = c(0.64), decay = 0.1)
```


# B. SENSITIVITY ANALYSES: HIGHER BASELINE RESPONSE RATE

# Scenario B.1. Realistic scenario
This scenario is the same as Scenario A.2 (Realistic scenario), except that the 
baseline response to the first treatment is higher (60%), but the response
still goes down with 10% in each new treatment

```{r}
calculateTreatmentCycles(response.rate = c(0.60), decay = 0.1)
```

# Scenario B.2. Higher response in first treatment
This scenario is the same as scenario B.1, except that response to the first 
treatment is 7% higher (67%), but response to the following treatments still
declines with 10%

```{r}
calculateTreatmentCycles(response.rate = c(0.67, 0.54, 0.486, 0.4374, 0.3937, 
                                           0.3543, 0.3189, 0.2870, 0.2582), decay = 0)
```

# Scenario B.3. Higher response in all treatments
In this scenario response to all treatments is 7% higher (67%), than in
Scenario B.1, while decline remains at 0.1

```{r}
calculateTreatmentCycles(response.rate = c(0.67), decay = 0.1)
```

# Scenario B.4. Higher response in third treatment
Innovations aimed at treatment-resistant depression will try to increase the 
response rate of the third treatment. It can be expected that the increase is 
not higher than the response rate of the first treatment (0.60)

```{r}
calculateTreatmentCycles(response.rate = c(0.60, 0.54, 0.60, 0.4374, 0.3937, 
                                           0.3543, 0.3189, 0.2870, 0.2582), decay = 0)
```


# C. SENSITIVITY ANALYSES: LOWER DECLINE

# Scenario C.1. Realistic scenario
This scenario is the same as Scenario A.2 (Realistic scenario), except that the 
decline with every new treatment is 5%, in stead of 10%

```{r}
calculateTreatmentCycles(response.rate = c(0.50), decay = 0.05)
```

# Scenario C.2. Higher response in first treatment
This scenario is the same as scenario B.1, except that response to the first 
treatment is 7% higher (57%), but response to the following treatments still
declines with 5%

```{r}
calculateTreatmentCycles(response.rate = c(0.57, 0.475, 0.4513, 0.4287, 0.4073, 
                                           0.3869, 0.3675, 0.3492, 0.3317), decay = 0)
```

# Scenario C.3. Higher response in all treatments
In this scenario response to all treatments is 7% higher (67%), than in
Scenario B.1, while decline remains at 0.1

```{r}
calculateTreatmentCycles(response.rate = c(0.57), decay = 0.05)
```

# Scenario C.4. Higher response in third treatment
Innovations aimed at treatment-resistant depression will try to increase the 
response rate of the third treatment. It can be expected that the increase is 
not higher than the response rate of the first treatment (0.50)

```{r}
calculateTreatmentCycles(response.rate = c(0.50, 0.475, 0.50, 0.4287, 0.4073, 
                                           0.3869, 0.3675, 0.3492, 0.3317), decay = 0)
```
